# Supplementary material for: Development of a self-assessment/benchmarking tool for regulators of veterinary medicines
Source: Front Vet Sci. 2025 Sep 23;12:1648556. doi: 10.3389/fvets.2025.1648556 (PMC12502257; doi:10.3389/fvets.2025.1648556)
Supplement: Supplementary file 1 [file Table_1.xlsx]

## Sheet: 01.VRS
Function	Indicator	Sub-indicator	Category
01-VETERINARY MEDICINES NATIONAL REGULATORY SYSTEMS (VRS)	VRS01 Legal provisions, regulations and guidelines required to define regulatory framework of veterinary medicines national regulatory system (VMP NRA).	VRS01.01: Legal provision and/or regulation defines the veterinary medicinal products (VMPs) and technologies that need to be regulated. (Pharmaceuticals, biologicals/biologics/Immunologicals/vaccines, ectoparaciticides/veterinary pesticides, medicated feed.)	Pre-Bronze
		VRS01.02: Legal provision and/or regulation defines the institutions involved as part of the VMP regulatory system; their mandate, functions, roles, responsibilities and enforcement power. Those responsible for VMP authorisation (Pharmaceuticals, biologicals/biologics/Immunologicals/vaccines, ectoparaciticides/veterinary pesticides, medicated feed.), GMP/GDP inspection and post authorisation acti…	Pre-Bronze
		VRS01.03: When more than one institution/authority is involved in VMP regulatory activities, the regulation defines the channels of coordination and an administrative mechanism is defined for it.	Silver
		VRS01.04: All VMP regulatory bodies (central and peripheral level) follow non-contradictory regulations, standards, guidelines and procedures.	Gold
		VRS01.05: Legal provisions and/or relevant regulations to take actions on recall, suspension, withdrawal and/or destruction of Substandard/spurious/falsely labelled/falsified/counterfeit (SSFFC) VMPs as well as penalties.	Bronze
		VRS01.06: VMP legal provisions or regulations define requirements of transparency and dissemination of information to the public and relevant stakeholders.	Silver
		VRS01.07: Guidelines for regulatory activities for VMPs are developed and/or recognised, regularly updated and made available to the public.	Gold
		VRS01.08: Development of the VMP regulations involves the VMP regulatory authority responsible for their implementation and enforcement.	Bronze
		VRS01.09: The VMP NRA consults or involves specific sectors of the civil society (such as NGOs representing the veterinary profession, industry, consumers and farmers) during the development or adoption of the guidelines.	Gold
		VRS01.10: Legal provision and/or regulation sets out the basis for appeals against regulatory decisions for VMPs.	Gold
		VRS01.11: There are legal provisions and accompanying guidelines for the establishment of Maximum Residue Limits (MRLs) including data requirements.	Gold
		VRS01.12: There are legal provisions on the manufacture, import, export, distribution, sale and use of VMPs.	Bronze
		VRS01.13: There is legislation to ensure basic intellectual property rights protection in the manufacture of VMPs.	Silver
		VRS01.14: A guideline is available on complaints and appeals against regulatory decisions for VMPs.	Gold
		VRS01.15: Legal provisions and/or regulations for Field/clinical trials exist.	Gold
		VRS01.16: There are legal provisions and/or regulations establishing a national residue monitoring system.	Gold
	VRS02 Arrangement for effective organisation and good governance.	VRS02.01: Roles and responsibilities of all structures (VMP regulatory bodies) are defined, documented, implemented and coordinated.	Gold
		VRS02.02: Channels of communication and decision-making are clearly established between the structures with responsibility for VMPs.	Gold
		VRS02.03: Scientific/advisory committee exist to advise the VMP NRA on scientific topics of interest and future directions.	Gold
		VRS02.04: Independence of VMP NRA from researches, manufacturers, distributors and wholesalers, as well as the procurement system.	Silver
		VRS02.05: If the VMP NRA is under a different Ministry/Department, there is legally defined mechanism to ensure that the Ministry responsible for livestock is consulted on decisions affecting animal health.	Gold
	VRS03 Strategeic plan with clarified objective in place	VRS03.01: The VMP NRA has established and declared its vision, mission and strategic priorities.	Gold
		VRS03.02: A plan for achieving strategic objectives is developed, implemented and regularly updated by the VMP NRA.	Gold
		VRS03.03: A documented policy is established, with written criteria for recognition and relying on other VMP NRA’s decisions (if applicable).	Silver
	VRS04 Plans for crisis management, backed up with talented leaders.	VRS04.01: Good leadership ensures that the strategic priorities and objectives are well known and communicated throughout the VMP NRA.	Gold+ (Gold Plus)
		VRS04.02: A rapid alert system to react to managing the threats by SSFFC VMPs and to recall these products from the market.	Silver
		VRS04.03: A rapid alert and recall system for VMPs based on documented communication to the appropriate level of the distribution channel and with a feedback mechanism.	Gold
		VRS04.04: VMP recall system based on documented confirmation that appropriate, batch-traceable action and/or destruction has been undertaken when necessary.	Gold
		VRS04.05: Written criteria for VMPs linked to a risk-management plan to cover circumstances in which the routine regulatory processes may not have to be followed in relation to crises and emergencies.	Gold+ (Gold Plus)
	VRS05 Quality management systems (QMS) including the risk management principles are applied and realised.	VRS05.01: Top management demonstrates commitment and leadership to develop and implement quality management system (QMS) for regulating VMPs.	Gold
		VRS05.02: Quality policy, objectives, scope and action plans for establishment of the QMS in regulating VMPs are in place and communicated to all levels.	Gold
		VRS05.03: Organisational chart, roles and responsibilities to establish the QMS in regulating VMPs are defined and in place.	Gold
		VRS05.04: Enough competent staff are assigned by the VMP NRA to develop, implement and maintain the QMS.	Gold
		VRS05.05: The VMP NRA has identified its regulatory processes, determined their interactions and defined the methods needed to control these processes.	Gold
		VRS05.06: Requirements for document management as well as traceability of regulatory activities for VMPs is established.	Silver
		VRS05.07: External and internal issues affecting regulation of VMPs including relevant potential risks are defined and assessed periodically for proper risk mitigation (for VMPs).	Gold+ (Gold Plus)
		VRS05.08: The externally provided products and services relevant to VMP regulatory activities are controlled through established mechanisms.	Gold
		VRS05.09: A mechanism to evaluate the satisfaction of internal and external customers and other interested parties is in place for system improvement of VMP regulatory functions.	Gold+ (Gold Plus)
		VRS05.10: Internal and/or external audits of the QMS for regulating VMPs are established and conducted at planned intervals.	Gold
		VRS05.11: Corrective actions, and actions to address risks and opportunities, related to VMPs are implemented and documented and their effectiveness is verified.	Gold+ (Gold Plus)
		VRS05.12: Top management reviews and documents the organisation’s QMS related to VMPs at planned intervals (management review).	Gold+ (Gold Plus)
		VRS05.13: A mechanism is established to evaluate and demonstrate the effectiveness of training activities for VMPs.	Gold+ (Gold Plus)
	VRS06 Human resources to perform regulatory activities.	VRS06.01: The VMP NRA has the power to select and recruit its own staff following documented procedures based on its own written criteria (experience, minimum educational background, advanced training, etc.).	Gold+ (Gold Plus)
		VRS06.02: A periodic staff appraisal system is established to review performance and competencies, identify training needs and agree on performance targets for those involved in the regulation of VMPs.	Gold+ (Gold Plus)
		VRS06.03: Written policy/procedure for appointment and recruitment of VMP external experts, defining the selection of the candidates by a selection and appointment panel and making the final decision public is available (for VMPs).	Gold+ (Gold Plus)
		VRS06.04: Written mechanism to handle potential conflicts of interest of internal or external experts and committee members, to gather declarations of interest and guarantee the update of these declarations for all VMP regulatory functions.	Gold
	VRS07 Financial resources to perform regulatory activities.	VRS07.01: Sources of funding are established for the VMP NRA and affiliated institutions to carry out all regulatory functions.	Pre-Bronze
		VRS07.02: The amounts of fees, taxes, tariffs or dues payable for the services provided in regulating VMPs are defined and publicly available.	Gold
		VRS07.03: There are provisions relating to reduction or exemption of dues, taxes, tariffs or fees to guarantee the availability of VMPs that are essential or those with a very limited market.	Gold+ (Gold Plus)
		VRS07.04: The VMP NRA is obliged to periodically publicise its budget.	Gold+ (Gold Plus)
	VRS08 Infrastructure and equipment to perform regulatory activities.	VRS08.01: The workspace and work environment provided for performing the VMP regulatory activities are adequate.	Gold+ (Gold Plus)
		VRS08.02: The equipment provided for performing the VMP regulatory activities is adequate.	Gold+ (Gold Plus)
	VRS09 Mechanisms exist to promote transparency, accountability and communication.	VRS09.01: The VMP NRA participates in a regional and/or global network to support continued professional development of staff as well as promote harmonised regulations and expand its collaboration with other regulatory bodies.	Gold
		VRS09.02: The information on laws, regulations, procedures and guidelines related to VMPs is publicly available and is kept duly updated.	Gold
		VRS09.03: Information on decisions by the VMP NRA related to regulatory activities is available to the public.	Gold
		VRS09.04: Information on authorised companies and licensed facilities is publicly available.	Gold
		VRS09.05: All publicly available information produced by the VMP NRA is kept up-to-date.	Gold+ (Gold Plus)
		VRS09.06: Appropriate mechanism exists for management of confidential information and/or proprietary material related to VMPs.	Gold
		VRS09.07: Code of conduct, including management of conflicts of interest, is published and enforced for internal and external staff, including members of the advisory committees (for VMPs).	Gold
		VRS09.08: There are written and publically available KPIs setting out the timelines for a response to queries received by the VMP NRA.	Gold
		VRS09.09: The VMP NRA has its own web page with updated information that gives public access to related legal provisions, guidelines and decisions.	Gold
		VRS09.10: There is a communication strategy to inform other VMP NRAs, regulatory networks or international organisations about detected SSFFC threats.	Gold+ (Gold Plus)
		VRS09.11: Information on who to contact for the different areas of regulatory activity is available and accessible.	Pre-Bronze
	VRS10 Mechanism in place to monitor regulatory performance and output.	VRS10.01: Requirements established to monitor, supervise and review the performance of the VMP NRA and affiliated institutions.	Gold+ (Gold Plus)
		VRS10.02: The VMP NRA reports at regular intervals on the regulatory activities, progression and status of resources are available.	Gold
	Key:	Critical sub-indicators

## Sheet: 02.VMA
Function	Indicator	Sub-indicator	Category
02-VETERINARY MEDICINES REGISTRATION AND MARKETING AUTHORISATION (VMA)	VMA01 Legal provisions, regulations and guidelines required to define regulatory framework of registration and/or marketing authorisation.	VMA01.01: There are legal provisions to hold a registration/marketing authorisation (MA) before placing the veterinary medicinal product (VMP) on the market.	Pre-Bronze
		VMA01.02: There are legal provisions that require the VMP NRA to withhold, suspend, withdraw or cancel an MA for a VMP if there are concerns regarding quality, safety or efficacy issues.	Bronze
		VMA01.03: There are legal provisions that require demonstration of the product quality, safety (human, target species and environmental) and efficacy prior to registration or MA of the VMP.	Bronze
		VMA01.04: There are legal provisions or regulations limiting the duration of the validity of the MA and requiring periodic reviews of MAs (i.e. renewals).	Silver
		VMA01.05: There are regulations or guidelines for the definitions, types and the scope of variations to VMP Mas along with the required documentation.	Gold
		VMA01.06: There are legal provisions to cover circumstances in which the routine MA procedures for VMPs may not be followed (e.g. for emergency).	Bronze
		VMA01.07: There are legal provisions or regulations that define regulatory requirements to approve donation of veterinary medicinal products.	Bronze
		VMA01.08: Legal provisions or regulations allow the VMP NRA to recognise and/or rely on MA-relevant decisions, reports or information from other VMP NRAs or regional and international bodies.	Bronze
		VMA01.09: Specific guidelines on the quality, safety (human, target species and environmental) and efficacy aspects of a VMP assessment are established and implemented	Gold
		VMA01.10: There are guidelines on the content of product information leaflets, Summary of Product Characteristics (SPC), and product packaging and labelling for VMPs.	Gold
		VMA01.11: There is legal provision or guideline defining the species that are considered as food producing species.	Bronze
	VMA02 Arrangement for effective organization and good governance.	VMA02.01: There is a defined structure with clear responsibilities to conduct registration or marketing authorisation (MA) activities for VMPs.	Silver
		VMA02.02: Documented and implemented procedures exist to ensure involvement and communication with all relevant regulatory entities as necessary for VMPs.	Gold
	VMA03 Human resources to perform registration and marketing authorisation activities.	VMA03.01: Sufficient competent staff (i.e., education, training, skills and experience) are assigned to perform MA or registration activities for VMPs.	Gold
		VMA03.02: Duties, functions, responsibilities and necessary competencies are established and updated in the respective job descriptions for those involved in VMPs.	Gold
		VMA03.03: Training plan developed, implemented and updated at least once a year for staff in charge of VMP MA or registration activities.	Gold
		VMA03.04: The VMP NRA performs and maintains records of staff training activities.	Gold
	VMA04 Procedures established and implemented to perform VMP registration and/or marketing authorisation	VMA04.01: Documented procedures and tools are implemented for the assessment of the different parts of the application (i.e., quality, safety and efficacy) and for the assessment of specific requirements applicable to specific classes of veterinary medicinal products	Gold
		VMA04.02: Documented procedures have been implemented to renew and/or to periodically review the VMP MAs granted.	Gold
		VMA04.03: Documented procedures are implemented for assessing applications for variations of VMP MAs.	Gold
		VMA04.04: The same criteria apply for assessing applications regardless of the origin or destination for the use of the veterinary medicinal products (e.g., domestic, foreign, public sector, or private sector).	Silver
		VMA04.05: An advisory or scientific committee, including external experts is involved in the review of VMP MA applications (as needed).	Gold
		VMA04.06: Timelines for the assessment of the applications are defined and an internal tracking system has been established to monitor adherence to the targeted time frames.	Gold
		VMA04.07: There are documented mechanisms to handle non-routine registration or MA requirements in special situations (e.g., animal or public-health interest).	Silver
		VMA04.08: The product information, SPC, packaging and labelling are approved by the VMP NRA as part of the MA.	Silver
		VMA04.09: GMP inspection report and/or certification is considered as part of the VMP MA process.	Gold
	VMA05 Mechanism exists to promote transparency, accountability and communication.	VMA05.01: Web site or other official publication with SPC information is available for VMPs and regularly updated.	Gold
		VMA05.02: Updated list of all veterinary medicinal products (VMPs) granted MA is regularly published and publicly available.	Pre-Bronze
		VMA05.03: A summary technical evaluation report for approved VMPs is published and available to the public.	Gold+ (Gold Plus)
		VMA05.04: MA related applications received are acknowledged within a specified period of time after receipt together with a named contact official as the main contact person for the procedure.	Bronze
		VMA05.05: If the VMP NRA is under a different Ministry/Department, there is legally defined mechanism to ensure that there is an input from the Ministry responsible for livestock on VMP authorisation.	Silver
	VMA06 Mechanism in place to monitor regulatory performance and output	VMA06.01: There is a database of all VMP applications received, approved, rejected, suspended or withdrawn along with their supporting documentation.	Gold
		VMA06.02: Performance indicators for registration and MA activities for VMPs are established and implemented.	Gold
	Key:	Critical sub-indicators

## Sheet: 03.VPV
Function	Indicator	Sub-indicator	Category
03-VETERINARY MEDICINES PHARMACOVIGILANCE (VPV)	VPV01 Legal provisions, regulations and guidelines required to define regulatory framework of pharmacovigilance.	VPV01.01: Legal provisions for a national pharmacovigilance system for VMPs exist.	Bronze
		VPV01.02: Legal provisions and regulations require the manufacturers and/or MAHs to set up a pharmacovigilance system of their Veterinary Medicinal products and periodically report pharmacovigilance data to the VMP NRA.	Silver
		VPV01.03: Guidelines ensure that distributors, importers, exporters, veterinarians, consumers and other stakeholders are encouraged to report pharmacovigilance events to the MAH and/or VMP NRA.	Bronze
		VPV01.04: Legal provisions and regulations allow VMP NRA to require manufacturers and/or MAHs to conduct specific studies on safety and effecacy under specific conditions.	Silver
		VPV01.05: Legal provisions, regulations and guidelines require manufacturers and/or MAHs to designate an individual person to be in charge of pharmacovigilance system.	Gold
		VPV01.06: There are guidelines for planning, conducting, monitoring, and reporting of pharmacovigilance activities for VMPs.	Gold
		VPV01.07: Legal provisions and regulations allow recognition and/or reliance on pharmacovigilance-related decisions, reports or information from other countries or regional or international bodies.	Bronze
	VPV02 Arrangement for effective organisation and good governance	VPV02.01: There is a defined organisational structure within the VMP NRA with clear responsibilities to conduct pharmacovigilance activities.	Silver
		VPV02.02: Documented procedures and mechanisms are implemented to ensure the involvement, coordination and communication among all stakeholders relevant to pharmacovigilance activities.	Gold
	VPV03 Human resources to perform pharmacovigilance activities.	VPV03.01: Sufficient competent staff (i.e., education, training, skills and experience) are assigned to perform pharmacovigilance activities.	Gold
		VPV03.02: Duties, functions, and responsibilities of the staff in charge of pharmacovigilance activities are established and updated in the respective job descriptions.	Gold
		VPV03.03: Training plan developed, implemented and updated at least once a year for those involved in Pharmacovigilance of VMPs and the VMP NRA performs and maintains records of staff training activities.	Gold
	VPV04 Procedures established and implemented to perform pharmacovigilance activities.	VPV04.01: Pharmacovigilance procedures and tools are in place and implemented for collection and assessment of ADRs and AEs.	Gold
		VPV04.02: Pharmacovigilance procedures and tools are in place for investigation, interpretation of and response to ADRs and AEs.	Gold
		VPV04.03: Standard procedures exist and are implemented for enforcement of the national pharmacovigilance system.	Gold
		VPV04.04: Risk approach is considered throughout different pharmacovigilance activities, including timely response to detected signals for risks or benefits.	Gold
		VPV04.05: Staff access to information resources relevant to VMP pharmacovigilance processes (e.g., safety information sources and reference materials) is ensured.	Gold
		VPV04.06: The VMP NRA has access to expert committees for review of serious emergent safety concerns, when needed.	Gold
		VPV04.07: With respect to pharmacovigilance data, assessment of the risk-benefit balance of Veterinary Medicinal products is regularly conducted.	Gold
	VPV05 Mechanism in place to monitor regulatory performance and output.	VPV05.01: Pharmacovigilance information is used in timely manner to amend existing regulatory decisions or to issue new regulatory decisions or actions.	Gold
		VPV05.02: Performance indicators for pharmacovigilance activities for VMPs are established and implemented.	Gold
	VPV06 Mechanism exists to promote transparency, accountability and communication	VPV06.01: Pharmacovigilance activities and relevant feedback are appropriately communicated within the VMP NRA and to the public.	Gold
		VPV06.02: Mechanism for regular feedback to all stakeholders on pharmacovigilance events exists and is complemented with a risk communication plan.	Gold
	Key:	Critical sub-indicators

## Sheet: 04.VMS
Function	Indicator	Sub-indicator	Category
04-VETERINARY MEDICINES MARKET SURVEILLANCE AND CONTROL (VMS)	VMS01 Legal provisions, regulations and guidelines required to define regulatory framework of VMP market surveillance and control activities.	VMS01.01: Legal provisions and regulations are in place with respect to import activities including permanent regulatory intervention at designated entry and exit ports where VMPs are being moved.	Silver
		VMS01.02: Legal provisions and regulations authorise VMP market surveillance and control activities which include product sampling from different points of the supply chain.	Silver
		VMS01.03: Legal provisions and regulations address the role of VMP NRA in dealing with substandard or falsified (SF) VMPs.	Silver
		VMS01.04: Legal provisions and regulations exist for the control of promotion, marketing and advertising of VMPs to avoid communication of false or misleading information.	Silver
		VMS01.05: Guidelines exist for importers of VMPs that specify the format and content of the relevant applications and procedures to receive the necessary authorisations or permissions.	Gold
		VMS01.06: Guidelines exist on the recall, storage and disposal of SF VMPs.	Gold
	VMS02 Arrangement for effective organisation and good governance.	VMS02.01: There is a defined structure, with clear responsibilities, to conduct VMP market surveillance and control activities.	Silver
		VMS02.02: Documented procedures or mechanisms are implemented to ensure the involvement and communication within the VMP NRA and among all stakeholders relevant to VMP market surveillance and control activities.	Gold
	VMS03 Human resources to perform VMP market surveillance and control activities.	VMS03.01: Sufficient competent staff (i.e., education, training, skills and experience) are assigned to perform VMP market surveillance and control activities.	Gold
		VMS03.02: Duties, functions, and responsibilities of the staff in charge of VMP market surveillance and control activities are established and updated in the respective job descriptions.	Gold
		VMS03.03: Training plan developed, implemented and updated at least once a year for staff in charge of VMP market surveillance and control activities.	Gold
	VMS04 Procedures established and implemented to perform VMP market surveillance and control	VMS04.01: Documented and implemented procedures exist in the VMP NRA to grant the necessary authorisations or permissions for import activities.	Gold
		VMS04.02: Documented and implemented procedures exist for regulation of promotion and advertisement of VMPs.	Gold
		VMS04.03: Documented and implemented procedures exist for risk-based sampling of VMPs from different points of the supply chain.	Gold
		VMS04.04: Documented and implemented procedures exist to enable the public to report suspected SF VMPs.	Gold
		VMS04.05: Documented and implemented procedures exist in the VMP NRA to review any complaints or market reports received.	Gold
		VMS04.06: Documented and implemented procedures and mechanisms exist to prevent, detect and respond to SF VMPs.	Gold
		VMS04.07: Documented and implemented procedures exist to ensure safe storage and disposal of detected SF VMPs.	Gold
	VMS05 Mechanism in place to monitor regulatory performance and output.	VMS05.01: Database exists of approved and refused promotional and advertising materials along with the supporting documentation.	Gold+ (Gold Plus)
		VMS05.02: Database for product batches that have undergone surveillance along with their relevant testing results and regulatory actions is established and periodically reviewed.	Gold+ (Gold Plus)
		VMS05.03: Performance indicators for VMP market surveillance and control activities are established and implemented.	Gold
	VMS06 Mechanism exists to promote transparency, accountability and communication.	VMS06.01: VMP market surveillance and control activities are appropriately communicated within the VMP NRA.	Gold		ò
		VMS06.02: Findings and regulatory decisions of VMP market surveillance and control activities are appropriately communicated to all national stakeholders including the general public.	Gold
		VMS06.03: Findings and regulatory decisions of VMP market surveillance and control activities of common interest are appropriately communicated and shared with other countries and regional and international organisations.	Gold
	Key:	Critical sub-indicators

## Sheet: 05.VLE
Function	Indicator	Sub-indicator	Category
05-VETERINARY MEDICINES LICENSING ESTABLISHMENTS (VLE)	VLE01 Legal provisions, regulations and guidelines required to define framework for VMP licensing activities.	VLE01.01: There are legal provisions for licensing of VMP facilities throughout the supply chain and based on Good Practices (GXPs) compliance.	Bronze
		VLE01.02: There are legal provisions to empower the VMP NRA to issue, suspend or revoke licenses for establishments.	Bronze
		VLE01.03: There are legal provisions that require that the VMP NRA to be informed, for the purpose of notification or approval, in case post-licensing changes or variations are made.	Gold
		VLE01.04: There are guidelines on the procedures to apply for a license and on content and format of the license application.	Gold
		VLE01.05: There are legal provisions that require VMP manufacturers to inform the VMP NRA about the appointed qualified and authorised person for the purpose of acknowledgment or approval.	Gold
	VLE02 Arrangement for effective organisation and good governance.	VLE02.01: There is a defined structure with clear responsibilities to conduct VMP establishments licensing activities	Silver
		VLE02.02: Documented procedures and mechanisms are implemented to ensure the involvement and communication between all stakeholders relevant to establishments licensing activities.	Gold
	VLE03 Human resources to perform licensing activities.	VLE03.01: Sufficient competent staff (i.e., education, training, skills and experience) are assigned to perform licensing activities.	Gold
		VLE03.02: Duties, functions, and responsibilities of the staff in charge of licensing activities are established and updated in the respective job descriptions.	Gold
		VLE 03.03: Training plan developed, implemented and updated at least once a year for staff in charge of VMP licensing activities.	Gold
	VLE04 Procedures established and implemented to perform licensing activities.	VLE04.01: Procedures for assessment of applications for licensing activities, including license issuance, renewal, modification or revocation, are established and documented for VMP establishments.	Gold
		VLE04.02: Inspection is required for granting or re-granting a license or approval of a substantial modification of VMP establishments.	Gold
		VLE04.03: There are clearly defined timelines for the assessment of applications for licensing VMP establishments.	Gold
		VLE04.04: The same criteria are used for the licensing of domestic, public and private VMP establishments regardless of ownership.	Gold
	VLE05 Mechanism in place to monitor regulatory performance and output.	VLE05.01: A database is established and regularly updated that includes all VMP establishment related licensing applications received, approved, refused, suspended or withdrawn, along with the essential documentation for each application.	Gold
		VLE05.02: Performance indicators for licensing activities of VMP establishments are established and implemented.	Gold
	VLE06 Mechanism exists to promote transparency, accountability and communication.	VLE06.01: An updated list or database of all licensing applications for VMP establishments, along with the regulatory decision for each, is regularly published and publicly available.	Gold
		VLE06.02: Inspection reports or summaries (or excerpts) relevant to VMP establishment licensing activities are published and publicly available.	Gold+ (Gold Plus)
	Key:	Critical sub-indicators

## Sheet: 06.VRI
Function	Indicator	Sub-indicator	Category
06-VETERINARY MEDICINES REGULATORY INSPECTION (VRI)	VRI01 Legal provisions, regulations and guidelines required to define VMP regulatory framework of inspection and enforcement.	VRI01.01: Legal provisions authorise the VMP inspectorate to inspect and enforce Good Practices (GXPs) throughout the VMP supply chain.	Bronze
		VRI01.02: Legal provisions allow VMP inspectors to enter facilities throughout the supply chain at any reasonable time and in any place.	Bronze
		VRI01.03: Legal provisions allow VMP inspectors to collect relevant evidence, including samples, during GXP inspections.	Silver
		VRI01.04: Updated national GXP regulations, norms or guidelines are mandatory for VMPs.	Gold
		VRI01.05: Legal provisions and regulations allow the recognition of and/or reliance on foreign VMP NRA inspections and enforcement actions based on well- defined criteria.	Bronze
	VRI02 Arrangement for effective organisation and good governance.	VRI02.01: There is a defined organisational structure with clear responsibilities to conduct regulatory inspection activities for VMPs.	Silver
		VRI02.02: Documented procedures and mechanisms are implemented to ensure the involvement and communication among all stakeholders relevant to VMP regulatory inspection activities.	Gold
	VRI03 Human resources to perform VMP regulatory inspection activities.	VRI03.01: Sufficient competent staff (i.e., education, training, skills and experience) are assigned to perform VMP regulatory inspection activities.	Gold
		VRI03.02: Duties, functions, and responsibilities of the staff in charge of VMP regulatory inspection activities are established and updated in the respective job descriptions.	Gold
		VRI03.03: Training plan developed, implemented and updated at least once a year for staff in charge of VMP regulatory inspection activities.	Gold
		VRI03.04: The VMP NRA generates and maintains records of staff training activities and training effectiveness verification.	Gold
	VRI04 Procedures established and implemented to perform VMP inspection and enforcement.	VRI04.01: The different VMP inspection activities, including inspection preparation, conduct and reporting, are documented for GXP inspections.	Gold
		VRI04.02: VMP regulatory inspection follow-up, decision-making (including certification) and enforcement activities are documented.	Gold
		VRI04.03: VMP inspection planning is based on quality risk management (QRM).	Gold
		VRI04.04: Multi-disciplinary teams are used to ensure proper expertise for inspection of specific VMPs.	Gold
		VRI04.05: VMP Inspection findings and observations are categorised according to Quality Risk Management (QRM).	Gold
		VRI04.06: The same criteria are used for the VMP inspection of domestic, foreign, public and private facilities regardless of the ownership.	Gold
	VRI05 Mechanism in place to monitor VMP regulatory performance and output.	VRI05.01: A database is established and regularly updated of all VMP establishments which may be subject to inspection, along with their relevant regulatory decisions (certifications and/or enforcement activities).	Gold
		VRI05.02: VMP inspection reports are well-archived and easily retrieved.	Gold
		VRI05.03: VMP inspection reports are subjected to a regular and robust review by experts other than the designated inspection team.	Gold+ (Gold Plus)
		VRI05.04: VMP inspection data and outcomes are systematically evaluated or interpreted.	Gold+ (Gold Plus)
		VRI05.05: Performance indicators for VMP regulatory inspection activities are established and implemented.	Gold
	VRI06 Mechanism exists to promote transparency, accountability and communication.	VRI06.01: The list of VMP inspectors is publicly available and the identity of the designated team for each inspection is communicated to the relevant institutions subject to inspections.	Gold
		VRI06.02: The updated list or database of all inspected VMP facilities along their regulatory decisions, actions and enforcement activities, is regularly published and publicly available.	Gold
		VRI06.03: VMP inspection metrics are regularly published and publicly available.	Gold+ (Gold Plus)
		VRI06.04: Information on VMP inspections conducted is regularly published and publicly available in accordance with national confidentiality requirements.	Gold
	Key:	Critical sub-indicators

## Sheet: 07.VLT
Function	Indicator	Sub-indicator	Category
07-VETERINARY MEDICINES LABORATORY TESTING (VLT)	VLT01 Legal provisions, regulations and guidelines required to define the regulatory framework of laboratory testing activities.	VLT01.01: There are legal provisions to establish a national quality control laboratory (NCL) to perform quality control (QC) testing, and/or to authorise the VMP National Regulatory Authority (VMP NRA) to sub-contract the required testing services.	Bronze
		VLT01.02: Legal provisions and regulations allow the VMP NRA to recognise and use laboratory testing-related decisions, reports or information from other VMP NRAs or regional and international bodies.	Bronze
	VLT02 Arrangement for effective organisation and good governance.	VLT02.01: There is a defined organisational structure with clear responsibilities to conduct laboratory testing activities.	Silver
		VLT02.02: Documented procedures are implemented to ensure the involvement and contributions of the NCL to support regulatory oversight.	Gold
	VLT03 Laboratory activities implemented as per well-established plans and policies according to a Quality Management System (QMS)	VLT03.01: Documented and implemented policy for testing exists that is based on the product’s risk.	Gold
		VLT03.02: Documented and implemented policy exists on the validation, verification and transfer of analytical procedures.	Gold
		VLT03.03: A policy is in place to establish or qualify all VMP reference standards used in laboratory testing activities.	Gold
		VLT03.04: Documented and implemented procedures exist for handling atypical or out-of-specification (OOS) results, including a retest policy.	Gold
	VLT04 Human resources to perform laboratory testing activities.	VLT04.01: Sufficient competent staff (i.e., education, training, skills and experience) are assigned to perform VMP laboratory testing activities related to VMPs.	Gold
		VLT04.02: Duties, functions, and responsibilities of the staff in charge of laboratory testing activities are established and updated in the respective job descriptions.	Gold
		VLT04.03: Training plan developed, implemented and updated at least once a year for staff in charge of laboratory testing activities related to VMPs.	Gold
		VLT04.04: The VMP NRA generates and maintains records of staff training activities and training effectiveness verification.	Gold
	VLT05 Well maintained and equipped infrastructures for laboratory activities	VLT05.01: Laboratory facilities are adequate to perform VMP related quality testing activities.	Gold
		VLT05.02: Equipment calibration, qualification and maintenance plans for VMPs have been defined and implemented and records have been maintained.	Gold
	VLT06 Procedures established and implemented to perform VMP laboratory testing activities according to Quality Management System.	VLT06.01: There are procedures for receipt, handling, storage and retention of VMP samples.	Gold
		VLT06.02: There are documented procedures for performing VMP tests in accordance with MA documentation.	Gold
		VLT06.03: A documented procedure is implemented for notification of VMP test results and for ensuring that test results are issued following a standardised format.	Gold
		VLT06.04: There are appropriate procedures for obtaining and handling of all VMP materials required for testing.	Gold
		VLT06.05: Staff have access to reference documents, including pharmacopoeias, textbooks and operational manuals.	Gold
	VLT07 Mechanism exists to promote transparency, accountability and communication.	VLT07.01: Laboratory testing activities are appropriately communicated to the stakeholders and the general public.	Gold
	VLT08 Mechanism in place to monitor VMP regulatory performance and output.	VLT08.01: There is an updated database of all VMP batches that have undergone quality testing.	Gold
		VLT08.02: Monitoring and trend analyses are carried out for laboratory testing results data of reference materials and VMPs.	Gold
		VLT08.03: Regular participation in proficiency schemes, collaborative studies and inter-laboratory comparisons for VMPs.	Gold
		VLT08.04: Performance indicators for VMP laboratory testing activities are established and implemented.	Gold
	VLT09 Measures for occupational health and safety	VLT09.01: A laboratory hazardous substances list exists and documented procedures for storage, handling and disposal of these substances are implemented.	Gold
		VLT09.02: A laboratory safety programme exists and a designated person is responsible for its management.	Gold
		VLT09.03: Staff immunisation requirements are defined, implemented and monitored.	Gold+ (Gold Plus)
	VLT10 Measures for good management of outsourced laboratory activities.	VLT10.01: Documented procedures are implemented for managing outsourced QC activities.	Gold
	Key:	Critical sub-indicators

## Sheet: 08.VBR
Function	Indicator	Sub-indicator	Category
08-VETERINARY MEDICINES BATCH RELEASE (VBR)	LR01 Legal provisions, regulations and guidelines required to define regulatory framework of independent batch release by the VMP NRA.	VBR01.01: Legal provisions and regulations exist to conduct and enforce batch release for all veterinary vaccines.	Bronze
		VBR01.02: Acceptance policy and criteria for batch release performed by another VMP NRA are documented.	Silver
	VBR02 Arrangement for effective organization and good governance.	VBR02.01: There is a defined organisational structure with clear responsibilities to conduct independent batch release activities for veterinary vaccines.	Silver
		VBR02.02: Documented procedures are implemented to ensure coordination and communication among all regulatory entities involved in independent batch release of veterinary vaccines.	Gold
	VBR03 Human resources to perform batch release for veterinary vaccines.	VBR03.01: Sufficient competent staff (i.e., education, training, skills and experience) are assigned to perform batch release activities for veterinary vaccines.	Gold
		VBR03.02: Duties, functions, and responsibilities of the staff in charge of veterinary vaccine batch release activities are established and updated in the respective job descriptions.	Gold
		VBR03.03: Training plan developed, implemented and updated at least once a year for staff in charge of veterinary vaccine batch release activities.	Gold
		VBR03.04: The VMP NRA generates and maintains records of staff training activities and training effectiveness verification.	Gold
	VBR04 Procedures established and implemented to perform veterinary vaccine batch release.	VBR 04.01: Independent veterinary vaccine batch release is based, at a minimum, on summary batch protocol review and the appropriate documentation exists.	Silver
		VBR04.02: VMP NRA or NCL staff involved in veterinary vaccine batch release have access to MA relevant files and updates.	Gold
		VBR04.03: Analysis of veterinary vaccine batch-to-batch consistency is conducted.	Gold
	VBR05 Mechanism for information-sharing exists to promote transparency and accountability.	VBR05.01: Results of veterinary vaccine batch release process are publicly available	Gold
		VBR05.02: Follow-up and communication with involved parties, including the manufacturer, on issues of data quality.	Gold
	VBR06 Mechanism in place to monitor regulatory performance and output.	VBR06.01: Batch release records, reports and certificates available.	Gold
		VBR06.02: Corrective actions taken in case of deviations due to laboratory error.	Gold
		VBR06.03: Regulatory action taken in case of product non-compliance.	Gold
		VBR06.04: Performance indicators for national batch release activities are established and implemented.	Gold+ (Gold-Plus)
	Key:	Critical sub-indicators
